# Supplementary material for: Circulating tumour DNA profiling reveals heterogeneity of EGFR inhibitor resistance mechanisms in lung cancer patients
Source: Nat Commun. 2016 Jun 10;7:11815. doi: 10.1038/ncomms11815 (PMC4906406; doi:10.1038/ncomms11815)
Supplement: Supplementary Data 1 — CAPP-Seq mutational profiles of the 43 rociletinib treated patients. [file ncomms11815-s2.xlsx]

## Sheet: Supplementary Data 1
Supplementary Data 1. CAPP-Seq mutational profiles of the 43 rociletinib treated patients.
Sample information		Plasma Extraction			EGFR mutation summary					EGFR mutations details									Non-EGFR SNV summary
Patient ID	Day of study	Plasma volume (mL)	Plasma cfDNA conc. (ng/mL)	DNA input to CAPP-seq (ng)	EGFR Activating mutation	EGFR Activating VAF (%)	EGFR Activating molecules/mL	EGFR T790M VAF (%)	EGFR T790M molecules/mL	Ex19Del VAF (%)	Ex19Del molecules/mL	L858R VAF (%)	L858R mutant molecules/mL	Ex20Ins VAF (%)	Ex20Ins molecules/mL	Other EGFR SNV	Other EGFR SNV VAF (%)	Other EGFR SNV mutant molecules/mL	SNV 1	SNV 1 VAF (%)	SNV 1 molecules/mL	SNV 2	SNV 2 VAF (%)	SNV 2 molecules/mL	SNV 3	SNV 3 VAF (%)	SNV 3 molecules/mL	SNV 4	SNV 4 VAF (%)	SNV 4 molecules/mL	SNV 5	SNV 5 VAF (%)	SNV 5 molecules/mL											Internal	indel calling notes	Factera	mpileup	hybrid	New hybrid
CO3	-7	4.38	10.58	32	Ex19Del	1.02532	32.8725	0.25	7.88	1.02532	32.8725	-	-	-	-	-	-	-	CDKN2A D74A	2.14	207.515	-	-	-	-	-	-	-	-	-	-	-	-											CO3		1.02532	0.7	1.05	1.02532
CO3	420	2.03	29.53	32	Ex19Del	ND	ND	ND	ND	ND	ND	-	-	-	-	-	-	-	CDKN2A D74A	ND	ND	-	-	-	-	-	-	-	-	-	-	-	-											CO3		ND	ND	ND	ND
CO4	-3	2.07	25.15	32	Ex19Del	7.0866	540.085	0.23	17.24	7.0866	540.085	-	-	-	-	-	-	-	TP53 G262V	3.45	263.11	CDKN2A D74A	ND	ND	-	-	-	-	-	-	-	-	-											CO4		7.0866	4.47	6.98	7.0866
CO4	65	2.87	93.32	32	Ex19Del	12.7	3591.41	0.26	74.52	12.7	3591.41	-	-	-	-	-	-	-	TP53 G262V	5.91	1671.29	CDKN2A D74A	2.62	254.061	-	-	-	-	-	-	-	-	-											CO4		12.7	8.13	12.7	12.7
CO5	-6	1.99	14.33	26.4	Ex19Del	39.0952	1697.68	17.34	752.67	39.0952	1697.68	-	-	-	-	-	-	-	TP53 R175H	11.64	505.38	-	-	-	-	-	-	-	-	-	-	-	-											CO5	TP53 is increasing- factera decreases mpileup increases	39.0952	33.5	39.1	39.0952
CO5	189	2.15	20.29	32	Ex19Del	36.6335	2252.4	7.13	438.76	36.6335	2252.4	-	-	-	-	-	-	-	TP53 R175H	17.3	1063.99	-	-	-	-	-	-	-	-	-	-	-	-											CO5		36.6335	41.72	36.63	36.6335
CO6	1	1.94	9.63	17.3	L858R	8.11	236.665	4.46	130.15	-	-	8.11	236.665	-	-	-	-	-	-	-	-	-	-	-	-	-	-	-	-	-	-	-	-											CO6		8.11	8.11	8.11	8.11
CO6	126	4.7	14.82	32	L858R	ND	ND	ND	ND	-	-	ND	ND	-	-	-	-	-	-	-	-	-	-	-	-	-	-	-	-	-	-	-	-											CO6		ND	ND	ND	ND
CO7	-12	1.98	441.82	32	Ex19Del	5.44747	7293.34	0.06	78.18	5.44747	7293.34	-	-	-	-	-	-	-	PIK3CA E545K	ND	ND	PIK3CA E542K	ND	ND	-	-	-	-	-	-	-	-	-											CO7		5.44747	3.62	5.25	5.44747
CO7	1	4.01	320.5	32	Ex19Del	8.20993	7973.58	0.7	677.71	8.20993	7973.58	-	-	-	-	-	-	-	PIK3CA E545K	1.22	1182.35	PIK3CA E542K	ND	ND	-	-	-	-	-	-	-	-	-											CO7		8.20993	4.56	7.64	8.20993
CO7	22	4.08	182.65	32	Ex19Del	4.88756	2705.19	ND	ND	4.88756	2705.19	-	-	-	-	-	-	-	PIK3CA E545K	ND	ND	PIK3CA E542K	ND	ND	-	-	-	-	-	-	-	-	-											CO7		4.88756	3.18	4.89	4.88756
CO7	43	4.04	109.07	32	Ex19Del	6.78078	2241.15	ND	ND	6.78078	2241.15	-	-	-	-	-	-	-	PIK3CA E545K	0.54	177.26	PIK3CA E542K	0.14	46.97	-	-	-	-	-	-	-	-	-											CO7		6.78078	4.9	7.49	6.78078
CO7	64	2	140.94	32	Ex19Del	10.1017	4314.33	ND	ND	10.1017	4314.33	-	-	-	-	-	-	-	PIK3CA E545K	0.12	50.7	PIK3CA E542K	1.43	609.42	-	-	-	-	-	-	-	-	-											CO7		10.1017	6.9	9.16	10.1017
CO8	1	2.13	11.41	22.5	Ex19Del	12.1893	421.456	0.42	14.66	12.1893	421.456	-	-	-	-	-	-	-	TP53 T155P	5.63	194.49	-	-	-	-	-	-	-	-	-	-	-	-											CO8		12.1893	8.31	12.19	12.1893
CO8	65	2.17	5.87	11.8	Ex19Del	0.2	3.55758	ND	ND	0.2	3.55758	-	-	-	-	-	-	-	TP53 T155P	ND	ND	-	-	-	-	-	-	-	-	-	-	-	-											CO8		0.00834167	0.2	0.02	0.2
CO9	-9	2.08	10.28	19.8	Ex19Del	12.41	386.59	16.5	513.98	12.41	386.59	-	-	-	-	-	-	-	TP53 Y220C	5.99	186.52	ALK R1061Q	ND	ND	-	-	-	-	-	-	-	-	-											CO9		15.5131	12.41	12.41	12.41
CO9	43	2.13	5.78	11.4	Ex19Del	0.63	11.0345	0.15	2.6	0.63	11.0345	-	-	-	-	-	-	-	TP53 Y220C	0.48	8.42	ALK R1061Q	0.37	6.46	-	-	-	-	-	-	-	-	-											CO9		2.15956	0.63	0.63	0.63
CO10	1	2.09	2.64	5.1	Ex19Del	12.3841	99.0732	16.3	130.18	12.3841	99.0732	-	-	-	-	S768I	34.63	276.56	TP53 Y205C	27.59	220.69	-	-	-	-	-	-	-	-	-	-	-	-											CO10		12.3841	14.39	12.47	12.3841
CO10	22	4.25	3.86	15.2	Ex19Del	0.617602	7.22407	ND	ND	0.617602	7.22407	-	-	-	-	S768I	4.27	49.94	TP53 Y205C	5.47	64.02	-	-	-	-	-	-	-	-	-	-	-	-											CO10		0.617602	1.25	0.62	0.617602
CO10	64	4.25	11.26	32	Ex19Del	6.1255	209.009	ND	ND	6.1255	209.009	-	-	-	-	S768I	21.42	730.84	TP53 Y205C	32.04	1093.34	-	-	-	-	-	-	-	-	-	-	-	-											CO10		6.1255	5.66	6.13	6.1255
CO10	148	4	18.09	32	Ex19Del	9.67571	530.405	ND	ND	9.67571	530.405	-	-	-	-	S768I	20.39	1117.86	TP53 Y205C	29.74	1630.12	-	-	-	-	-	-	-	-	-	-	-	-											CO10		9.67571	6.31	9.68	9.67571
CO10	209	2.5	23.33	32	Ex19Del	14.8552	1050.22	0.46	32.61	14.8552	1050.22	-	-	-	-	S768I	25.8	1823.83	TP53 Y205C	36.06	2549.2	-	-	-	-	-	-	-	-	-	-	-	-											CO10		14.8552	10.59	14.86	14.8552
CO11	-3	1.55	64.1	32	Ex19Del	1.4	271.939	2.37	460.44	1.4	271.939	-	-	-	-	-	-	-	TP53 P152L	0.51	98.27	CDKN2A D74A	ND	ND	-	-	-	-	-	-	-	-	-											CO11		2.16657	1.4	1.4	1.4
CO11	84	2.12	34.64	32	Ex19Del	0.08	8.39758	0.12	12.15	0.08	8.39758	-	-	-	-	-	-	-	TP53 P152L	ND	ND	CDKN2A D74A	ND	ND	-	-	-	-	-	-	-	-	-											CO11		0.160578	0.08	0.08	0.08
CO11	196	1.87	82.01	32	Ex19Del	1.08	268.396	0.69	171.55	1.08	268.396	-	-	-	-	-	-	-	TP53 P152L	0.62	153.72	CDKN2A D74A	2.36	228.848	-	-	-	-	-	-	-	-	-											CO11		2.05621	1.08	1.08	1.08
CO14	-4	2.07	9.66	18.5	Ex19Del	1.03	30.1509	0.81	23.61	1.03	30.1509	-	-	-	-	-	-	-	-	-	-	-	-	-	-	-	-	-	-	-	-	-	-											CO14	mpileup makes more sense for ratio	0.228952	1.03	1.03	1.03
CO14	375	2.1	13.35	25.9	Ex19Del	0.14	5.66364	ND	ND	0.14	5.66364	-	-	-	-	-	-	-	-	-	-	-	-	-	-	-	-	-	-	-	-	-	-											CO14	mpileup makes more sense for ratio	0.2725	0.14	0.14	0.14
CO15	1	2.2	10.95	22.3	Ex19Del	ND	ND	ND	ND	ND	ND	-	-	-	-	-	-	-	TP53 H179Y	ND	ND	RB1 G587*	ND	ND	-	-	-	-	-	-	-	-	-											CO15		ND	ND	ND	ND
CO15	356	2.16	13.33	26.7	Ex19Del	1.35	54.5318	0.87	35.24	1.35	54.5318	-	-	-	-	-	-	-	TP53 H179Y	3.26	131.68	RB1 G587*	4.5	78.41	-	-	-	-	-	-	-	-	-											CO15		0.693571	1.35	1.35	1.35
CO16	-1	2.14	11.51	22.8	Ex20Ins	18.21	635.143	1.56	54.42	-	-	-	-	18.21	635.143	-	-	-	TP53 H179Y	10.92	380.77	RB1 R787Q	ND	ND	-	-	-	-	-	-	-	-	-											CO16		18.21	18.21	18.21	18.21
CO16	133	2.29	5.75	12.2	Ex20Ins	7.66	133.47	ND	ND	-	-	-	-	7.66	133.47	-	-	-	TP53 H179Y	4.5	78.36	RB1 R787Q	1	26.42	-	-	-	-	-	-	-	-	-											CO16		7.66	7.66	7.66	7.66
CO17	-3	0.72	14.25	9.5	Ex19Del	16.2306	700.865	12.32	531.83	16.2306	700.865	-	-	-	-	-	-	-	TP53 V272G	28.46	1228.92	-	-	-	-	-	-	-	-	-	-	-	-											CO17		16.2306	13.29	16.01	16.2306
CO17	89	2.12	8.71	17.1	Ex19Del	ND	ND	ND	ND	ND	ND	-	-	-	-	-	-	-	TP53 V272G	ND	ND	-	-	-	-	-	-	-	-	-	-	-	-											CO17		ND	ND	ND	ND
CO19	1	4.47	24.89	32	L858R	34	2564.42	11.63	877.06	-	-	34	2564.42	-	-	-	-	-	PIK3CA N345K	23.24	1752.6	KRAS G12A	ND	ND	-	-	-	-	-	-	-	-	-											CO19		34	34	34	34
CO19	170	4.19	27.58	32	L858R	14.6	1220.21	6.83	571.15	-	-	14.6	1220.21	-	-	-	-	-	PIK3CA N345K	8.52	712.25	KRAS G12A	0.2	16.98	-	-	-	-	-	-	-	-	-											CO19		14.6	14.6	14.6	14.6
CO18	-4	2.39	11.3	25	Ex19Del	5.33961	182.841	1.94	66.42	5.33961	182.841	-	-	-	-	-	-	-	TP53 P190L	2.64	90.49	-	-	-	-	-	-	-	-	-	-	-	-											CO18		5.33961	4.26	5.43	5.33961
CO18	431	3.97	38.36	32	Ex19Del	20.696	2405.76	4.94	574.03	20.696	2405.76	-	-	-	-	-	-	-	TP53 P190L	19.01	2209.85	-	-	-	-	-	-	-	-	-	-	-	-											CO18		20.696	23.94	21.99	20.696
CO20	-2	4.06	218.13	32	L858R	41.1	27167.1	42.82	28305.1	-	-	41.1	27167.1	-	-	-	-	-	TP53 Y163H	ND	ND	-	-	-	-	-	-	-	-	-	-	-	-											CO20		41.1	41.1	41.1	41.1
CO20	15	4.52	52.81	32	L858R	2.2	352.067	4.5	719.5	-	-	2.2	352.067	-	-	-	-	-	TP53 Y163H	1.6	256.47	-	-	-	-	-	-	-	-	-	-	-	-											CO20		2.2	2.2	2.2	2.2
CO20	22	4.38	60.66	32	L858R	10.33	1898.84	11.95	2196.1	-	-	10.33	1898.84	-	-	-	-	-	TP53 Y163H	14.13	2596.49	-	-	-	-	-	-	-	-	-	-	-	-											CO20		10.33	10.33	10.33	10.33
CO20	55	4.89	477.06	32	L858R	28.93	41822.3	28.83	41681.1	-	-	28.93	41822.3	-	-	-	-	-	TP53 Y163H	ND	ND	-	-	-	-	-	-	-	-	-	-	-	-											CO20		28.93	28.93	28.93	28.93
CO21	1	4.68	15	32	L858R	55.36	2516.36	12.12	551.06	-	-	55.36	2516.36	-	-	-	-	-	-	-	-	-	-	-	-	-	-	-	-	-	-	-	-											CO21		55.36	55.36	55.36	55.36
CO21	35	4.28	33.06	32	L858R	30.45	3050.54	5.57	558.26	-	-	30.45	3050.54	-	-	-	-	-	-	-	-	-	-	-	-	-	-	-	-	-	-	-	-											CO21		30.45	30.45	30.45	30.45
CO22	1	2.65	14.26	32	Ex19Del	2.06437	89.2057	1.98	85.59	2.06437	89.2057	-	-	-	-	G724S	0.42	18.25	-	-	-	-	-	-	-	-	-	-	-	-	-	-	-											CO22		2.06437	0.9	2.06	2.06437
CO22	27	4.92	37.54	32	Ex19Del	0.47	53.4661	0.25	28.57	0.47	53.4661	-	-	-	-	G724S	0.25	28.03	-	-	-	-	-	-	-	-	-	-	-	-	-	-	-											CO22		0.47	0.47	0.47	0.47
CO22	57	3.23	244.09	32	Ex19Del	11.3475	8393.38	5.31	3929.55	11.3475	8393.38	-	-	-	-	G724S	1.98	1462.71	-	-	-	-	-	-	-	-	-	-	-	-	-	-	-											CO22		11.3475	4.34	11.35	11.3475
CO23	1	4.23	6.49	25.4	Ex19Del	2.42	47.5933	2.86	56.21	2.42	47.5933	-	-	-	-	-	-	-	TP53 *347Y	2.63	202.43	-	-	-	-	-	-	-	-	-	-	-	-											CO23		3.08692	2.42	2.42	2.42
CO23	357	3.87	5.53	19.8	Ex19Del	2.99	50.1052	2.65	44.36	2.99	50.1052	-	-	-	-	-	-	-	TP53 *347Y	2.32	38.85	-	-	-	-	-	-	-	-	-	-	-	-											CO23		1.7527	2.99	2.99	2.99
CO24	-28	3.68	27.59	32	Ex19del	29.1763	2439.31	6.46	539.94	29.1763	2439.31	-	-	-	-	-	-	-	TP53 G245D	30.05	2512.09	RB1 S485C	4.44	371.54	PIK3CA E545K	2.01	168.18	-	-	-	-	-	-											CO24	Factera agrees w/ TP53	29.1763	25.07	29.18	29.1763
CO24	176	3.75	233.28	32	Ex19del	23.8378	16851.1	6.49	4586.26	23.8378	16851.1	-	-	-	-	-	-	-	TP53 G245D	28.93	20451.1	RB1 S485C	ND	ND	PIK3CA E545K	ND	ND	-	-	-	-	-	-											CO24	Factera agrees w/ TP53	23.8378	26.94	23.06	23.8378
CO25	-9	3.55	13.99	32	Ex19del	33.6274	1425.6	22.65	960.53	33.6274	1425.6	-	-	-	-	-	-	-	TP53 Q192*	10.43	442.31	-	-	-	-	-	-	-	-	-	-	-	-											CO25		33.6274	25.39	33.63	33.6274
CO25	211	4.28	37.09	32	Ex19del	2.11788	238.036	1.11	124.89	2.11788	238.036	-	-	-	-	-	-	-	TP53 Q192*	0.43	47.83	-	-	-	-	-	-	-	-	-	-	-	-											CO25		2.11788	0.8	2.13	2.11788
CO26	1	3.85	23.84	32	Ex19Del	21.22	1532.98	17.81	1286.79	21.22	1532.98	-	-	-	-	-	-	-	-	-	-	-	-	-	-	-	-	-	-	-	-	-	-											CO26	Factera AF low- lower then T790M	12.8486	21.22	21.22	21.22
CO26	190	4.28	18.8	32	Ex19Del	5.98	340.679	3.88	221.1	5.98	340.679	-	-	-	-	-	-	-	-	-	-	-	-	-	-	-	-	-	-	-	-	-	-											CO26		5.90376	5.98	5.98	5.98
CO27	1	4.32	102	32	Ex19del	55.574	17177.4	51.35	15872.2	55.574	17177.4	-	-	-	-	A750P	1.81298	560.375	-	-	-	-	-	-	-	-	-	-	-	-	-	-	-											CO27	Factera AF makes more sense	55.574	39.91	56.05	55.574
CO27	128	4.11	210.22	32	Ex19del	43.0024	27393.9	43.08	27445.3	43.0024	27393.9	-	-	-	-	A750P	3.54839	2260.42	-	-	-	-	-	-	-	-	-	-	-	-	-	-	-											CO27	Factera AF makes more sense	43.0024	50.7	42.26	43.0024
CO28	1	1.49	9.21	12.7	Ex19del	27.58	769.733	10.63	296.52	27.58	769.733	-	-	-	-	-	-	-	-	-	-	-	-	-	-	-	-	-	-	-	-	-	-											CO28		19.9653	27.58	27.58	27.58
CO28	193	4.37	16.19	32	Ex19del	5.73	281.117	2.48	121.64	5.73	281.117	-	-	-	-	-	-	-	-	-	-	-	-	-	-	-	-	-	-	-	-	-	-											CO28		4.00994	5.73	5.73	5.73
CO29	-4	4.31	52.37	32	L858R	61.76	9801.12	39.48	6265.73	-	-	61.76	9801.12	-	-	-	-	-	TP53 V272L	32.88	5217.96	RB1 V654M	17.5034	2777.74	PIK3CA C420R	7.07	1122.78	PIK3CA E545K	0.204186	32.4037	PIK3CA E542K	ND	ND											CO29		61.76	61.76	61.76	61.76
CO29	22	4.25	63.7835	32	L858R	0.953895	184.372	0.318134	30.8493	-	-	0.953895	184.372	-	-	-	-	-	TP53 V272L	0.13	25.1268	RB1 V654M	ND	ND	PIK3CA C420R	ND	ND	PIK3CA E545K	ND	ND	PIK3CA E542K	ND	ND													0.0152109	ND		0.0152109
CO29	43	4.29	55.3846	32	L858R	17.7106	2972.42	1.95667	189.738	-	-	17.7106	2972.42	-	-	-	-	-	TP53 V272L	4.55	763.636	RB1 V654M	1.47059	246.812	PIK3CA C420R	ND	ND	PIK3CA E545K	ND	ND	PIK3CA E542K	ND	ND													0.0116632	ND		0.0116632
CO29	88	4.31	45.6056	32	L858R	25.6228	3541.03	3.68623	357.452	-	-	25.6228	3541.03	-	-	-	-	-	TP53 V272L	6.1	843.012	RB1 V654M	3.45324	477.233	PIK3CA C420R	ND	ND	PIK3CA E545K	1.05171	145.345	PIK3CA E542K	ND	ND													0.0227525	ND		0.0227525
CO29	134	4.54	227.18	32	L858R	73.87	50853.9	9.51	6547.53	-	-	73.87	50853.9	-	-	-	-	-	TP53 V272L	65.33	44974.8	RB1 V654M	48.2385	33208.5	PIK3CA C420R	ND	ND	PIK3CA E545K	0.842359	579.9	PIK3CA E542K	0.29	202											CO29		73.87	73.87	73.87	73.87
CO30	-6	3.33	18.97	32	Ex19del	12.5472	721.276	14.88	855.58	12.5472	721.276	-	-	-	-	-	-	-	-	-	-	-	-	-	-	-	-	-	-	-	-	-	-											CO30		12.5472	13.04	12.55	12.5472
CO30	85	3.5	47.67	32	Ex19del	0.143549	20.7363	ND	ND	0.143549	20.7363	-	-	-	-	-	-	-	-	-	-	-	-	-	-	-	-	-	-	-	-	-	-											CO30	looks real, other high VAF del19 in lane is different	0.143549	ND	0.14	0.143549
CO31	1	4.21	18.21	32	Ex19del	11.62	641.213	10.09	556.97	11.62	641.213	-	-	-	-	-	-	-	RB1 R251*	15.6098	861.375	PIK3CA N345S	14.3612	792.479	PIK3CA E545K	ND	ND	-	-	-	-	-	-											CO31	mpilup makes more sense	6.99073	11.62	11.62	11.62
CO31	43	4.28	3.20467	12.7	Ex19Del	ND	ND	0.234192	9.01285	ND	ND	-	-	-	-	-	-	-	RB1 R251*	ND	ND	PIK3CA N345S	ND	ND	PIK3CA E545K	ND	ND	-	-	-	-	-	-													0.0265234	ND		0.0265234
CO31	85	3.99	5.19699	19.2	Ex19Del	0.0916643	1.44357	ND	ND	0.0916643	1.44357	-	-	-	-	-	-	-	RB1 R251*	1.92593	30.3304	PIK3CA N345S	1.9774	31.141	PIK3CA E545K	1.74	27.4023	-	-	-	-	-	-													0.0916643	0.0350754		0.0916643
CO31	127	3.98	9.76884	32	Ex19Del	1.64726	48.7632	0.90566	87.8216	1.64726	48.7632	-	-	-	-	-	-	-	RB1 R251*	4.19408	124.155	PIK3CA N345S	4.7138	139.541	PIK3CA E545K	2.42	71.6382	-	-	-	-	-	-													1.64726	1.3051		1.64726
CO31	169	3.44	21.3488	32	Ex19Del	6.90309	446.585	5.13611	498.047	6.90309	446.585	-	-	-	-	-	-	-	RB1 R251*	33.1628	2145.42	PIK3CA N345S	24.5859	1590.55	PIK3CA E545K	11.95	773.087	-	-	-	-	-	-													6.90309	10.9856		6.90309
CO31	190	4.34	28.37	32	Ex19del	4.11	353.335	2.15	185.08	4.11	353.335	-	-	-	-	-	-	-	RB1 R251*	23.9583	2059.69	PIK3CA N345S	23.5903	2028.05	PIK3CA E545K	14.23	1223.35	-	-	-	-	-	-											CO31	mpilup makes more sense	4.25499	4.11	4.11	4.11
CO32	-10	2.59	94.24	32	Ex19del	25.0673	7158.62	18.18	5190.48	25.0673	7158.62	-	-	-	-	-	-	-	TP53 K132R	2.91	831.39	-	-	-	-	-	-	-	-	-	-	-	-											CO32		25.0673	18.81	24.37	25.0673
CO32	169	0.88	133.77	32	Ex19del	55.2187	22383.7	10.61	4299.24	55.2187	22383.7	-	-	-	-	-	-	-	TP53 K132R	25.56	10362.4	-	-	-	-	-	-	-	-	-	-	-	-											CO32		55.2187	41.52	53.2	55.2187
CO33	1	4.27	16.95	32	L858R	70.83	3638.09	28	1437.98	-	-	70.83	3638.09	-	-	-	-	-	TP53 R273L	17.61	904.39	PIK3CA E542K	ND	ND	PIK3CA E545K	ND	ND	-	-	-	-	-	-											CO33		70.83	70.83	70.83	70.83
CO33	318	4.67	21.74	32	L858R	39.42	2596.94	1.63	107.6	-	-	39.42	2596.94	-	-	-	-	-	TP53 R273L	23.16	1525.73	PIK3CA E542K	1.23	80.86	PIK3CA E545K	0.17	10.88	-	-	-	-	-	-											CO33		39.42	39.42	39.42	39.42
CO34	1	4.06	25.14	32	Ex19Del	5.25852	400.604	10.31	785.37	5.25852	400.604	-	-	-	-	L798I	ND	ND	TP53 H179L	0.91	69.18	-	-	-	-	-	-	-	-	-	-	-	-											CO34		5.25852	5.44	5.29	5.25852
CO34	105	4.28	16.4019	32	Ex19Del	1.97607	98.216	1.85874	180.241	1.97607	98.216	-	-	-	-	L798I	ND	ND	TP53 H179L	ND	ND	-	-	-	-	-	-	-	-	-	-	-	-													1.97607	0.654495		1.97607
CO34	168	4.47	10.2201	32	Ex19Del	3.05975	94.7609	4.31211	418.144	3.05975	94.7609	-	-	-	-	L798I	0.116686	3.61378	TP53 H179L	0.345821	10.7101	-	-	-	-	-	-	-	-	-	-	-	-													3.05975	1.11367		3.05975
CO34	210	4.29	10.951	32	Ex19Del	7.81159	259.228	9.76766	947.167	7.81159	259.228	-	-	-	-	L798I	0.26584	8.82189	TP53 H179L	0.985915	32.7176	-	-	-	-	-	-	-	-	-	-	-	-													7.81159	5.20264		7.81159
CO34	231	4.34	16.05	32	Ex19Del	17.2772	840.302	21.89	1064.66	17.2772	840.302	-	-	-	-	L798I	3.21027	156.136	TP53 H179L	3.31	160.85	-	-	-	-	-	-	-	-	-	-	-	-											CO34		17.2772	19.22	16.11	17.2772
CO34	252	4.23	9.85532	32	Ex19Del	32.4532	969.203	20.0471	1943.96	32.4532	969.203	-	-	-	-	L798I	9.52	284.311	TP53 H179L	1.94461	58.075	-	-	-	-	-	-	-	-	-	-	-	-													32.4532	19.696		32.4532
CO34	273	4.15	24.3325	32	Ex19Del	43.9357	3239.6	20.3877	1976.99	43.9357	3239.6	-	-	-	-	L798I	12.8	943.807	TP53 H179L	2.28951	168.817	-	-	-	-	-	-	-	-	-	-	-	-													43.9357	23.1919		43.9357
CO35	-7	2.11	16.53	32	Ex19Del	1.31	65.6191	0.66	32.92	1.31	65.6191	-	-	-	-	-	-	-	-	-	-	-	-	-	-	-	-	-	-	-	-	-	-											CO35		1.38598	1.31	1.31	1.31
CO35	366	4.37	137.16	32	Ex19Del	0.37	153.785	0.3	126.67	0.37	153.785	-	-	-	-	-	-	-	-	-	-	-	-	-	-	-	-	-	-	-	-	-	-											CO35		0.454926	0.37	0.37	0.37
CO36	-2	4.19	9.43	32	Ex19Del	0.336265	9.60902	0.32	9.09	0.336265	9.60902	-	-	-	-	-	-	-	-	-	-	-	-	-	-	-	-	-	-	-	-	-	-											CO36		0.336265	0.43	0.34	0.336265
CO36	105	4.92	8.45	32	Ex19Del	0.205506	5.2622	0.16	4.12	0.205506	5.2622	-	-	-	-	-	-	-	-	-	-	-	-	-	-	-	-	-	-	-	-	-	-											CO36		0.205506	0.12	0.2	0.205506
CO37	1	3.73	23.31	32	L858R	33.24	2347.95	14.84	1048.43	-	-	33.24	2347.95	-	-	L692V	ND	ND	-	-	-	-	-	-	-	-	-	-	-	-	-	-	-											CO37		33.24	33.24	33.24	33.24
CO37	246	4.9	22.92	32	L858R	56.7	3938.07	0.46	31.92	-	-	56.7	3938.07	-	-	L692V	2.89584	201.151	-	-	-	-	-	-	-	-	-	-	-	-	-	-	-											CO37		56.7	56.7	56.7	56.7
CO39	1	4.25	22.24	32	L858R	20.11	1355.29	35.24	2374.35	-	-	20.11	1355.29	-	-	-	-	-	RB1 Y606*	13.52	911.3	TP53 R306*	5.48	531.394	-	-	-	-	-	-	-	-	-											CO39		20.11	20.11	20.11	20.11
CO39	248	3.75	39.74	32	L858R	15.22	1832.86	51.09	6152.53	-	-	15.22	1832.86	-	-	-	-	-	RB1 Y606*	8.92	1074.36	TP53 R306*	6.02	583.758	-	-	-	-	-	-	-	-	-											CO39		15.22	15.22	15.22	15.22
CO40	1	4.37	11.59	32	Ex19Del	ND	ND	ND	ND	ND	ND	-	-	-	-	-	-	-	-	-	-	-	-	-	-	-	-	-	-	-	-	-	-											CO40		ND	ND	ND	ND
CO40	128	4.26	12.07	32	Ex19Del	0.041385	1.51369	0.13	4.77	0.041385	1.51369	-	-	-	-	-	-	-	-	-	-	-	-	-	-	-	-	-	-	-	-	-	-											CO40		0.041385	ND	0.04	0.041385
CO41	-13	4.26	12.63	32	L858R	2.46	94.1509	0.88	33.63	-	-	2.46	94.1509	-	-	-	-	-	-	-	-	-	-	-	-	-	-	-	-	-	-	-	-											CO41		2.46	2.46	2.46	2.46
CO41	297	4.32	50.75	32	L858R	4.49	690.508	ND	ND	-	-	4.49	690.508	-	-	-	-	-	-	-	-	-	-	-	-	-	-	-	-	-	-	-	-											CO41		4.49	4.49	4.49	4.49
CO43	-2	4	7.7	28.5	Ex19Del	7.36	171.733	6.95	162.15	7.36	171.733	-	-	-	-	C797S	ND	ND	TP53 D281G	13.8	321.87	-	-	-	-	-	-	-	-	-	-	-	-											CO43		5.43933	7.36	7.36	7.36
CO43	20	1.87	3.92727	6.8	Ex19Del	ND	ND	ND	ND	ND	ND	-	-	-	-	C797S	ND	ND	TP53 D281G	ND	ND	-	-	-	-	-	-	-	-	-	-	-	-													0.0511247	0.0566251		ND
CO43	62	1.87	7.10374	12.3	Ex19Del	ND	ND	ND	ND	ND	ND	-	-	-	-	C797S	ND	ND	TP53 D281G	ND	ND	-	-	-	-	-	-	-	-	-	-	-	-													0	ND		ND
CO43	104	1.8	12.24	20.4	Ex19Del	ND	ND	ND	ND	ND	ND	-	-	-	-	C797S	ND	ND	TP53 D281G	ND	ND	-	-	-	-	-	-	-	-	-	-	-	-													0.0190114	ND		ND
CO43	167	3.95	6.97	25.5	Ex19Del	0.99	20.91	0.81	17.1	0.99	20.91	-	-	-	-	C797S	1.05	22.1773	TP53 D281G	1.46	30.75	-	-	-	-	-	-	-	-	-	-	-	-											CO43		1.22461	0.99	0.99	0.99
CO43	209	2.14	5.34953	10.6	Ex19Del	2.89891	46.9933	2.12766	68.343	2.89891	46.9933	-	-	-	-	C797S	1.62	26.2613	TP53 D281G	2.99	48.47	-	-	-	-	-	-	-	-	-	-	-	-													2.89891	2.50467		2.89891
CO43	251	2.14	4.08785	8.1	Ex19Del	1.9944	24.7054	1.47929	36.3098	1.9944	24.7054	-	-	-	-	C797S	0.452489	5.60517	TP53 D281G	1.84	22.7929	-	-	-	-	-	-	-	-	-	-	-	-													1.9944	4.07202		1.9944
CO43	293	2.15	19.8419	32	Ex19Del	23.7856	1430.15	12.9359	1254.39	23.7856	1430.15	-	-	-	-	C797S	11.25	676.427	TP53 D281G	48.8	2934.19	-	-	-	-	-	-	-	-	-	-	-	-													23.7856	27.8481		23.7856
CO43	328	1.78	19.4764	32	Ex19Del	24.7092	1458.32	15.2653	1480.27	24.7092	1458.32	-	-	-	-	C797S	15.92	939.589	TP53 D281G	66.5037	3925.01	-	-	-	-	-	-	-	-	-	-	-	-													24.7092	29.1616		24.7092
CO44	-5	2.99	22.21	32	L858R	37.97	2555.5	19.77	1331.15	-	-	37.97	2555.5	-	-	-	-	-	KRAS A146T	ND	ND	KIT L576P	ND	ND	-	-	-	-	-	-	-	-	-											CO44		37.97	37.97	37.97	37.97
CO44	204	4	15.12	32	L858R	1.72	78.8073	1.14	52.26	-	-	1.72	78.8073	-	-	-	-	-	KRAS A146T	0.29	13.49	KIT L576P	0.15	6.75	-	-	-	-	-	-	-	-	-											CO44		1.72	1.72	1.72	1.72
CO45	-8	3.92	18.87	32	Ex19Del	4.16	237.876	6.99	399.56	4.16	237.876	-	-	-	-	-	-	-	MET D1304H	1.96	112.02	KRAS Q61H	ND	ND	PIK3CA E81K	ND	ND	-	-	-	-	-	-											CO45		3.60738	4.16	4.16	4.16
CO45	212	3.68	10.68	32	Ex19Del	1.9	61.4909	1.64	53.04	1.9	61.4909	-	-	-	-	-	-	-	MET D1304H	1.93	62.54	KRAS Q61H	0.61	19.82	PIK3CA E81K	0.11	3.47	-	-	-	-	-	-											CO45		1.9751	1.9	1.9	1.9
CO46	1	1.65	16.56	25.3	L858R	33.25	1668.55	10.73	538.4	-	-	33.25	1668.55	-	-	E709K	ND	ND	TP53 S106R	9.6	736	PTEN K125T	11.75	900.833	-	-	-	-	-	-	-	-	-											CO46		33.25	33.25	33.25	33.25
CO46	106	3.8	20.89	32	L858R	10.22	646.957	4.11	260.02	-	-	10.22	646.957	-	-	E709K	8.17525	517.505	TP53 S106R	1.69	163.879	PTEN K125T	2.46	238.545	-	-	-	-	-	-	-	-	-											CO46		10.22	10.22	10.22	10.22
CO47	1	4.1	28.45	32	Ex19Del	7.11	612.968	7.38	635.85	7.11	612.968	-	-	-	-	-	-	-	-	-	-	-	-	-	-	-	-	-	-	-	-	-	-											CO47		4.59689	7.11	7.11	7.11
CO47	106	5.12	14.45	32	Ex19Del	0.0553787	2.42491	0.24	10.52	0.0553787	2.42491	-	-	-	-	-	-	-	-	-	-	-	-	-	-	-	-	-	-	-	-	-	-											CO47	ND	ND	ND	ND	0.0553787
CO48	1	3.62	28.49	32	L858R	47.34	4087.02	28.39	2451.31	-	-	47.34	4087.02	-	-	-	-	-	TP53 G245V	17.46	1693.09	-	-	-	-	-	-	-	-	-	-	-	-											CO48		47.34	47.34	47.34	47.34
CO48	253	4.3	447.07	32	L858R	66.1583	89628.4	33.1874	3218.17	-	-	66.1583	89628.4	-	-	-	-	-	TP53 G245V	38.8391	3766.21	-	-	-	-	-	-	-	-	-	-	-	-													0	ND		0
CO50	1	4.38	12.01	32	Ex19Del	1.09	39.6694	1.48	53.81	1.09	39.6694	-	-	-	-	-	-	-	-	-	-	-	-	-	-	-	-	-	-	-	-	-	-											CO50		0.142349	1.09	0.13	1.09
CO50	176	4.29	5.39	21.4	Ex19Del	0.101138	1.65192	ND	ND	0.101138	1.65192	-	-	-	-	-	-	-	-	-	-	-	-	-	-	-	-	-	-	-	-	-	-											CO50	ND	0.101138	ND	ND	0.101138
Legend: Table summarizing the CAPP-Seq mutational profiles for the 43 rociletinib treated patients whose plasma samples were analyzed. Plasma extraction and quantification statistics are provided for each sample. Mutations observed in cell free DNA are listed for each plasma sample. For each mutation detected, the mutant variant allele fractions (VAF) indicated as a percentage (%), and the absolu…
[truncated: 13 more columns]
